# Supplementary material for: Genome-Wide Identification and Characterization of NODULE-INCEPTION-Like Protein (NLP) Family Genes in Brassica napus
Source: Int J Mol Sci. 2018 Aug 2;19(8):2270. doi: 10.3390/ijms19082270 (PMC6121332; doi:10.3390/ijms19082270)
Supplement: Supplementary file 1 [file ijms-19-02270-s001.zip]

Archive with 5 entries (4 files):
- TableS1-2.docx
- __MACOSX/
- __MACOSX/._TableS1-2.docx
- TableS3.xlsx
- __MACOSX/._TableS3.xlsx
