# Supplementary material for: Genome-Wide Identification and Characterization of NODULE-INCEPTION-Like Protein (NLP) Family Genes in Brassica napus
Source: Int J Mol Sci. 2018 Aug 2;19(8):2270. doi: 10.3390/ijms19082270 (PMC6121332; doi:10.3390/ijms19082270)
Supplement: Supplementary file 1 [file ijms-19-02270-s001.zip › TableS3.xlsx]

## Sheet: Sheet1
Table S3 Numbers of TFBS for different TFs in the promoters of BnaNLP genes
TFs	BnaNLP1-1	BnaNLP1-2	BnaNLP1-3	BnaNLP1-4	BnaNLP2-1	BnaNLP2-2	BnaNLP2-3	BnaNLP2-4	BnaNLP3-1	BnaNLP4-1	BnaNLP4-2	BnaNLP4-3	BnaNLP4-4	BnaNLP4-5	BnaNLP4-6	BnaNLP5-1	BnaNLP5-2	BnaNLP6-1	BnaNLP6-2	BnaNLP7-1	BnaNLP7-2	BnaNLP7-3	BnaNLP7-4	BnaNLP8-1	BnaNLP8-2	BnaNLP8-3	BnaNLP8-4	BnaNLP8-5	BnaNLP8-6	BnaNLP9-1	BnaNLP9-2
AP2	2	5		6		2	2		3	3	1		3	1	2		1		1	2	2			2	4	4	2	2	4	1	4
AP2;B3		3		2	1							3		2			1	3	2	1		1			2			1		2
AP2;B3;RAV	9	11	14	8	6	7	3	7	8	2	1	10	5	11	10	1	4	9	8		3	4	9	19	1	27	12	18	4	16	9
AP2;ERF	126	136	116	127	109	127	143	132	125	133	116	146	120	104	138	110	115	78	116	118	134	101	118	107	104	104	138	115	112	130	115
AP2;RAV	2	5	2	2	1		1		2	3	2	4	2	1	4	1	1	3	4					3		4	3	3
AP2;RAV;B3	8	7	10	5	7	4	5	6	4	10	7	8	13	10	11	7	7	6	12	3	5	3	8	13	3	11	12	8	1	6	8
AT-Hook	63	35	50	88	105	95	91	80	99	59	61	78	71	24	83	87	67	65	85	69	157	37	96	59	64	54	142	68	85	125	107
B3	2	4	6	4		1			10	8	1	1	1	2	1	2	2	7	3	2			8	2	2	3	3	8	3		16
B3;ARF;	1	3	2			1			1	2			7	4	1	2	2	1	1	1	3	3	4	4	3	4	3	2	3	3	1
BES1	1	4	1						4	4	1	1			1					4			1	6		6	6	6	1	1	1
bHLH	44	102	48	47	36	36	27	41	123	108	41	40	57	46	30	40	22	41	29	125	25	26	63	104	25	122	112	115	39	30	62
bZIP	76	81	67	84	62	61	48	50	112	125	82	64	68	64	46	58	65	67	56	119	47	83	101	118	99	121	122	103	102	85	74
bZIP;Homeodomain;HD-ZIP	4	8	4	13	13	21	13	18	3	8	2	10	7	4	5	5	6	14	3	11	15	10	16	6	4	7	8	13	4	19	12
C2H2	9	15	10	15	17	10	21	17	15	7	7	15	20	11	14	10	27	10	17	10	6	15	6	22	13	15	12	17	17	7	2
CG-1;CAMTA									4	4				4					8	4		2								6
CSD		2	1	2	1	2	3	3	3	3	3	1	2	1	1	2	4	2	1		6	1	3			3	5	2	3	4
Dehydrin	19	41	18	14	16	10	15	7	22	33	13	18	17	24	15	20	21	22	20	49	15	39	22	27	24	25	19	20	19	16	23
Dof	82	84	75	103	107	103	79	93	57	56	70	82	76	97	77	86	93	71	46	62	47	68	45	98	77	61	80	84	99	83	45
E2F		1																	2
E2F/DP		3		3		1		1		2	1					1	2		1		1	2		1	1		2
EIN3;EIL	3	3	2	5	1	2	2	2	5	2	3	1	4	7	1	3	3			1		3	2	4	1	5	3	7		11	5
FAR1					1	1	1	1	1	1										1			1
GATA	5	5	6	3	3	6	6	8	8	14		2	7	14	2	2	2	2	3	4	5	4	5	4		10	1	6	2	7	2
GATA;tify	112	96	114	86	109	131	122	114	89	102	63	105	92	151	103	84	88	75	79	105	73	103	94	107	83	120	91	146	88	110	75
GRAS	1				1	1		1									1			2		1		1
HD-ZIP		1		1	1	1	1						2		1	1	2		1			3							2	3
HB-PHD	2	2	3	1	3		2			2	3	2	1	1		1	2	5	1	1	5	1	5	4	2	3	5	4	2	5	6
Homeodomain	1		2	1	2		4		2	2	5	2	2	2	4		1	3	3	5	4	3	3	2	4	2	8	1	5	3	3
Homeodomain;bZIP;HD-ZIP	15	8	13	12	9	20	8	18	5	10	6	11	8	4	6	1	2	12	5	13	21	14	22	10		11	18	12	9	15	13
Homeodomain;bZIP;HD-ZIP;WOX	6	7	8	10	7	8	6	8	12	3	7		4	1		2	4	4	8	5	12	6	10	1		17	5	8	2	10	5
Homeodomain;HB-PHD		1		1			2			2	1	1		2	7			3		2						1			2	1
Homeodomain;HD-ZIP	41	25	41	42	26	31	41	32	24	27	21	16	22	10	18	16	17	21	14	19	31	32	27	22	11	34	32	24	16	32	26
Homeodomain;HD-ZIP;bZIP	15	9	13	6	6	22	6	24	8	10	6	22	8	2	10	6	5	11		18	30	17	32	8	4	5	14	14	7	12	14
Homeodomain;TALE	9	8	9	16	12	14	10	15	15	11	13	8	8	6	9	8	14	18	13	9	17	10	18	16	12	17	14	13	10	16	14
Homeodomain;WOX	4	2	5	3	4		1		1	2	2		1	1		1	1	1	2	2	1	5	2	2	1	5	1	1	1	1	2
LOB;LBD		1		2			1		2					2						1	2	1	1	1		1					2
HSF	4	2	3	2	3	2	5	2	1	6	4	6	6	2	2	5	1	3	4		3	2	4	1	2		3	1	1	1	3
MADF	1		1	1	1	1					1	1	1		2					3		3			2		1
MADF;Trihelix	6		4	6	2	11	3	8	3	3	3	2	6		2	9	7	3		3	10		3	1	5		6		3		1
MADS box;MIKC	15	20	10	13	4	11	9	9	15	18	3	1	13	5	9	11	9	3	5	10	14	6	1	7	4	16	26	10	4	9	5
MYB	2		2	1	1	1	3	1	4	4	1	2	2		2	4	6	1	4	6	3	1	2	2	4	1		2	1	1	2
Myb/SANT	22	47	21	11	44	46	55	36	36	39	14	52	55	33	29	20	35	32	6	45	15	19	16	24	27	39	24	57	20	31	10
Myb/SANT;ARR-B	7	11	6	4	10	13	14	13	13	11	9	11	14	9	9	10	13	8	5	5	1	2	2	10	6	18	12	13	6	2	7
Myb/SANT;G2-like	5	9	4	2	10	9	11	8	6	8	3	9	10	3	5	5	8	6	1	3	1		2		7	5		6	4		2
Myb/SANT;G2-like;MYB	1	2	3	1	4	2	2				4	3		2	11	3	2	7	10	5	3	4	4	5	7	5	9	1	6	7	2
Myb/SANT;MYB	1		1		4	3	7	3	1	2	3	5	3	2		2	12	2	4		6	2	4	2		4		2			4
Myb/SANT;MYB;ARR-B	22	19	23	15	21	25	21	27	22	17	12	21	19	22	16	18	16	19	16	15	11	12	16	16	19	19	17	20	12	15	12
Myb/SANT;MYB;G2-like	3	1	3	1	2	1	3			2	4	3	2	1	5	2	1	2	4	1		8	2	5	3	2	4	2	3	2	2
Myb/SANT;MYB-related	5	4	6	8	5	1	3	1	8	5	1	17	6	1	47	4	6	4	13	14	6	14	6	8	8	10	13	16	10	22	14
Myb/SANT;trp;MYB		3							3					3									3
Myb/SANT;trp;MYB;NF-YC	2	4	2	2	2	2	1	3	1	2				2		1	1	4	2			1	1		1	1		1		1	1
MYB;ARR-B	2	1	2		2	6	2	4	1	1	1	2	1	5	1	2	2	1	3	2		2	4	1		2		2		2	2
MYB;G2-like	6	1	6		6	6	10	5	4	5	2	4	4	2	2	3	1			1		1	1		2	2	3	1	1	1
MYB;MYB-related	1	1	2				1					2	1			1	5	1	1	2	1			1						2
MYB-related	5	1	5	7	3	1	1		6	6	5	7	5	7	24	4		3	10	7	4	8	4	4	8	9	13	14	6	14	10
NAC					1					1									1
NAC;NAM	9	9	20	11	13	16	14	17	13	4	19	9	9	10	1	6	3	34	17	10	6	19	10	9	12	26	24	18	9	10	31
NF-YB;NF-YA;NF-YC	69	61	76	67	46	61	54	55	56	71	75	73	61	63	56	62	53	79	75	61	71	67	73	78	70	68	60	77	68	62	87
SBP	44	16	24	15	30	44	35	39	11	10	36	14	18	26	4	25	28	10	30	52	24	40	12	35	11	9	17	32	15	12	9
Sox;YABBY	6	6	1	12	8	11	8	12	10	5	6	3	3		4	2		7	4	5	13	2	9	5	6	6	7	7	2	9	5
Storekeeper										3								1		1	1							1			2
SRS	3	3	5	1	5	1	6	2		5	1	7	3		10	2	1	2	1		9	2		3	1	1	3	3		1	1
TBP	17	20	17	35	31	98	56	100	39	11	50	67	23	19	31	32	33	9	25	47	46	4	27	26	28	13	49	30	29	34	21
TCP	5	8	6	6	9	6	7	4	24	8			3	17		1		3	8	8	6	10	4	7	2	1	1	3		10	11
TCR			4	6	4	2	4		4		2	2	2	4	4	4	2	4	2		6		2	2		2	4	2	2	8
TCR;CPP	7	5	10	27	11	16	16	12	14	9	11	9	9	9	16	9	7	6	13	6	26	6	12	9	14	3	15	8	14	22	12
Trihelix	51	54	47	58	61	58	58	55	55	59	61	56	55	54	48	52	56	62	54	63	66	61	52	70	59	62	49	59	54	55	47
VOZ					1		1		1	2				1				2	1	1	1		1	2	2	1	2	1		2
WOX	3	1	4	2	2	1	2		2	2	1		2			1				1	1	2	3	2	1	2	2		2	5	2
WRC;GRF	1	2		1	1	2	1	1				2	1	1	2	1	2	1	1					1		4			1	2	1
WRKY	53	65	44	33	21	52	23	65	33	18	21	10	9	19	7	30	47	90	33	6	26	32	24	8	24	50	22	25	5	2	117
YABBY			2	1	3	1	3	1		1	1	1	1			1		3	1			1	1		1		1	1	1		1
ZF-HD	41	34	39	51	53	41	59	33	41	24	37	45	30	13	34	33	33	48	36	35	80	28	62	32	47	42	58	43	45	62	51
